# Supplementary material for: Traditional Korean Medicine Services and Its Association with Knee Surgery and Opioid Use in Patients with Knee Osteoarthritis: A Nationwide Retrospective Study in Korea
Source: J Clin Med. 2025 Oct 10;14(20):7152. doi: 10.3390/jcm14207152 (PMC12565209; doi:10.3390/jcm14207152)
Supplement: Supplementary file 1 [file jcm-14-07152-s001.zip]

Archive with 1 entries (1 files):
- jcm-3857016-supplementary.pdf
